# Supplementary material for: Multi-color fluorescence live-cell imaging in Dictyostelium discoideum
Source: Cell Struct Funct. 2024 Dec 4;49(2):135–53. doi: 10.1247/csf.24065 (PMC11930779; doi:10.1247/csf.24065)
Supplement: Supplementary file 6 — Supplementary Materials [file csf_49_24065_6.zip]

Archive with 3 entries (3 files):
- 49_24065_TableS2.xlsx
- 49_24065_Supplementary_Data.txt
- 49_24065_Supplementary_information.docx
