# Supplementary material for: Multi-color fluorescence live-cell imaging in Dictyostelium discoideum
Source: Cell Struct Funct. 2024 Dec 4;49(2):135–53. doi: 10.1247/csf.24065 (PMC11930779; doi:10.1247/csf.24065)
Supplement: Supplementary file 6 — Supplementary Materials [file csf_49_24065_6.zip › 49_24065_TableS2.xlsx]

## Sheet: Expression vectors
Stock number	Plasmid name	Reference	Used primer for construction	Primer sequence (5' -> 3')
–	pDM304	[1]	–	–
–	pDM326	[1]	–	–
–	pDM358	[1]	–	–
–	pDM323	[1]	–	–
–	pDM324	[1]	–	–
–	pDM340	[2]	–	–
–	pDM1208	[3]	–	–
–	pDM1209	[3]	–	–
–	pDM1489	[3]	–	–
–	pDM1501	[3]	–	–
–	pDM304_act15p:MCS-mNeonGreen	[4]	–	–
–	pDM304_act15p:mNeonGreen-MCS	This study	neon-Fwd	CGGATCCATGGTTTCAAAAGGAGAAGAAG
			neon-Rev	GAAGATCTTTTATACAACTCATCCATTCCC
#HH343	pDM304_act15p:mTagBFP2-(GGS)2-MCS	This study	mTagBFP2_Fwd	CAAGGATCCAAAAAATGGTTTCAAAGGGTGAAG
			mTagBFP2-(GGS)2_Rev	CAAAGATCTACTACCTCCTGAACCACCATTCAACTTGTGTCCAAG
#HH359	pDM304_act15p:MCS-(GGS)2-mTagBFP2	This study	(GGS)2-mTagBFP2_Fwd	ACTAGTGGTGGTTCAGGAGGTAGTGTTTCAAAGGGTGAAGAG
			mTagBFP2_Rev	CATCTAGATTTACTAGGTAAATCGCAG
#HH198	pDM304_act15p:mTurquoise2(GGS)2-MCS	This study	mTurquoise2_Fwd	TCAGGATCCAAAAAATGGTCTCTAAGGGAGAG
			mTurquoise2-(GGS)2_Rev	CAAAGATCTACTACCTCCTGAACCACCACTAGATTTATAGAGTTCGTC
#KA14	pDM304_act15p:MCS-(GGS)2-mTurquoise2	This study	(GGS)2-mTurquoise2_Fwd	ACTAGTGGTGGTTCAGGAGGTAGTGTCTCTAAGGGAGAGG
			mTurquoise2_Rev	GCTCTAGAATAGAGTTCGTCCATACCTAAGG
#HH152	pDM304_act15p:Achilles-(GGS)2-MCS	This study	Acilles_Fwd	CAGGATCCAAAAAATGGTTAGTAAGGG
			Achilles-(GGS)2_Rev	CCTAGATCTACTACCTCCTGAACCACCCTTATAAAGTTCATCCATTC
#HH146	pDM304_act15p:MCS-(GGS)2-Achilles	This study	(GGS)2-Achilles_Fwd	ACTAGTGGTGGTTCAGGAGGTAGTGTTAGTAAGGGAGAAGAG
			Achilles_Rev	CATCTAGACTTATAAAGTTCATCC
#HH162	pDM326_act15p:Achilles-(GGS)2-MCS	This study	same as #HH152	–
#HH161	pDM326_act15p:MCS-(GGS)2-Achilles	This study	same as #HH146	–
#HH67	pDM1208_coaAp:HygR	This study	–	–
#HH242	pDM358_act15p:mScarlet-I-(GGS)2-MCS	This study	mScarlet-I_Fwd	CAAGGATCCAAAAAATGGTTTCAAAGGGTG
			mScarlet-I-(GGS)2_Rev	CAAAGATCTACTACCTCCTGAACCACCCTTATACAATTCATCCATAC
#HH253	pDM358_act15p:MCS-(GGS)2-mScarlet-I	This study	(GGS)2-mScarlet-I_Fwd	ACTAGTGGTGGTTCAGGAGGTAGTGTTTCAAAGGGTGAGGC
			mScarlet-I_Rev	CATCTAGACTTATACAATTCATCCATAC
#HH412	pDM358_act15p:miRFP670nano3-(GGS)2-MCS	This study	miRFP670nano3_Fwd	CAAGGATCCAAAAAATGGCAAACTTGGATAAG
			miRFP670nano3-(GGS)2_Rev	CAAAGATCTACTACCTCCTGAACCACCACTTTGTTGAATTGCAATTC
#HH411	pDM358_act15p:MCS-(GGS)2-miRFP670nano3	This study	(GGS)2-miRFP670nano3_Fwd	ACTAGTGGTGGTTCAGGAGGTAGTGCAAACTTGGATAAGATG
			miRFP670nano3_Rev	CATCTAGAACTTTGTTGAATTGCAATTC
#HH430	pDM304_act15p:miRFP670nano3-(GGS)2-MCS	This study	same as #HH412	–
#HH427	pDM304_act15p:MCS-(GGS)2-miRFP670nano3	This study	same as #HH411	–
#HH104	pDM304_act15p:Halotag-MCS	This study	Halotag_Fwd_2	AATAAAAATCAGATCAAAAAATGGCAGAAATCGGTAC
			Halotag_Rev_2	AACTAGTACTAGATCTTGAACCACCGGAAATCTCCAGAG
#HH36	pDM304_act15p:MCS-Halotag	This study	Halotag_Fwd	CAACTAGTATGGCAGAAATCGGTACTGG
			Halotag_Rev	TGTCTAGAACCGGAAATCTCCAGAGTAGA
#HH600	pDM358_act15p:LSSmGFP-(GGS)2-MCS	This study	LSSmGFP-(GGS)2_fwd	AATAAAAATCAGATCCAAAAAATGGTTTCAAAAGGAGAAG
			LSSmGFP-(GGS)2_rev	AACTAGTACTAGATCTACTACCTCCTGAACCACCCTTATATAATTCATTC
	*MCS: (multi cloning site): BglⅡ, SpeⅠ
	** (GGS)2: Gly-Gly-Ser-Gly-Gly-Ser linker

## Sheet: Plamids related to Figures
Stock number	Plasmid name	Related figure	Used primer for construction	Primer sequence (5' -> 3')	Note
#HH152	pDM304_act15p:Achilles-(GGS)2-MCS	Fig. 1	See the "expression vector" sheet	–	–
–	pDM304_act15p:mNeonGreen-MCS	Fig. 1	See the "expression vector" sheet	–	–
#HH261	pDM326_coaAp:PHAkt-Achilles	Fig. 2, Fig. S1	Akt_PH_Fwd	CAAGATCTAAAAAATGTCAACAGCACCAAT	–
			Akt_PH_Rev	CAACTAGTTTCCGATTTCTTTGGTTGTTTA	–
			coaAp_Fwd	CCACTCGAGAATGATTAATCATATGAC	–
			coaAp_Rev	CAAGATCTTTTTTGCTAGCTGTGAAA	–
#HH109	pDM304_coaAp:PHAkt-mNeonGreen	Fig. 2	Akt_PH_Fwd	CAAGATCTAAAAAATGTCAACAGCACCAAT	–
			Akt_PH_Rev	CAACTAGTTTCCGATTTCTTTGGTTGTTTA	–
			(GGS)2-mNeonGreen_Fwd	ACTAGTGGTGGTTCAGGAGGTAGTGTTTCAAAAGGAGAAG	–
			coaAp_Fwd	CCACTCGAGAATGATTAATCATATGAC	–
			coaAp_Rev	CAAGATCTTTTTTGCTAGCTGTGAAA	–
#HH393	pDM326_act15p:PHAkt-Achilles	Fig. S1	same as #HH261	–	–
–	pDM304_act15p:Lifeact-mNeonGreen	Fig. S2	–	–	This plasmid was used in [4].
#HH74	pDM304_act15p:mNeonGreen-Lifeact	Fig. S2	Lifeact_Fwd	GATCTATGGGTGTCGCTGACCTGATAAAGAAGTTTGAAAGCATCTCCAAGGAAGAGA	–
			Lifeact_Rev	CTAGTCTCTTCCTTGGAGATGCTTTCAAACTTCTTTATCAGGTCAGCGACACCCATA	–
–	pDM340	Fig. 3	–	–	This was used to construct #SK110 pDM340_Achilles
#SK110	pDM340_Achilles	Fig. 3	same as #HH152	–	–
#SK89	pDM304_V18p:Achilles	Fig. 3	V18p_Fwd	CAACTCGAGGCTTGGATTTTTTTAATAATTCCC	–
			V18p_Rev	CAAGATCTGACATTGTCTTTCTTTG	–
#SK90	pDM304_V18p:Labiles-Achilles	Fig. 3	–	–	–
#HH174	pDM304_ecmAOp:MCS-Achilles	Fig. 4, Fig. 5	ecmAOp_Fwd	ATTTAAAAAACTCGAGAATCATGGTAAAACAAATTG	–
			ecmAOp_Rev	TACTAGTACTAGATCTCATTTTTTCAACGTTATAATTTTTAAAC	–
#HH26	pDM323_ecmAOp:MCS-GFP	Fig. 4, Fig. 5	same as #HH174	–	–
#HH324	pDM358_D19p:MCS-mScarlet-I	Fig. 4	D19p_Fwd	AGTCCTCGAGGGTCCTAGAAAATTAAAAA	–
			D19p_Rev	TGAAGATCTAAATGTATGTTGGAATTTCAT	–
#HH11	pDM358_D19p:mRFPmars	Fig. 4	D19p_Fwd	AGTCCTCGAGGGTCCTAGAAAATTAAAAA	–
			mRFPmars_rev	TATTTATTTAACTAGTGGATCCTGCACCTGTTGAATG	–
–	pD19-RFP	Fig. 4	–	–	This was used to construct #HH11 pDM358_D19:mRFPmars. This plasmid was used in [5].
#HH8	pDM358_ecmAOp:mRFPmars	Fig. 5	ecmAOp_Fwd	ATTTAAAAAACTCGAGAATCATGGTAAAACAAATTG	–
			mRFPmars_rev	TATTTATTTAACTAGTGGATCCTGCACCTGTTGAATG	–
–	pEcmAO-mRFPmars	Fig. 5	–	–	This was used to construct #HH8 pDM358_ecmAO:mRFPmars. Deposited from Dicty stock center (stock ID: 639).
#HH159	pDM1208_act15p:mCherry-RBDhRaf1_coaA:HygR	Fig. 6, Fig. S4	–	–	–
#HH241	pDM1208_act15p:mScarlet-I-RBDhRaf1_coaA:HygR	Fig. 6	–	–	–
#HH198	pDM304_act15p:mTurquoise2-(GGS)2-MCS	Fig. 7	See "Expression vector" sheet	–	–
#HH297	pDM326_act15p:mTurquoise2-Lifeact	Fig. 7	same as #HH74	–	–
#HH114	pDM304_coaAp:PHAkt-mTurquoise2	Fig. 7	same as #HH261	–	–
#HH66	pDM358_act15p:HistoneH1-mTurquoise2	Fig. 7	Histone-H1_Fwd	CAAGATCTATGGGTCCAAAAGCACCAAC	–
			Histone-H1_Rev	CAACTAGTTTTTTTGGCAGCGACTTTCT	–
#HH343	pDM304_act15p:mTagBFP2-(GGS)2-MCS	Fig. 7	See "Expression vector" sheet	–	–
#HH622	pDM304_act15p:mTagBFP2-Lifeact	Fig. 7	same as #HH74	–	–
#HH634	pDM304_coaAp:PHAkt-mTagBFP2	Fig. 7	same as #HH261	–	–
#HH498	pDM304_act15p:HistoneH1-mTagBFP2	Fig. 7	same as #HH66	–	–
#HH600	pDM358_act15p:LSSmGFP-(GGS)2-MCS	Fig. 8	See "Expression vector" sheet	–	–
#HH609	pDM358_act15p:LSSmGFP-HistoneH1	Fig. 8	same as #HH66	–	–
#HH605	pDM358_act15p:LSSmGFP-Lifeact	Fig. 8, 10	same as #HH74	–	–
#HH499	pDM304_act15p:GcvH1(N99)-mTagBFP2	Fig. 8, 10	GcvH1(N99)_fwd	GCCagatctATGTTAAAAACCTTAAGATTT	–
			GcvH1(N99)_rev	GactagtCCATTCATGATCGTTTGTGTATC	–
#HH506	pDM326_coaAp:PKBR1(N150)-Achilles	Fig. 8, 10	PKBR1(N150)_fwd	CAAGATCTAAAAAATGGGAAAAGGACAAAG	–
			PKBR1(N150)_rev	TGACTAGTTTTTGTTGCTGATTGTTTATTC	–
#HH412	pDM358_act15p:miRFP670nano3-(GGS)2-MCS	Fig. 9	See "Expression vectors" sheet	–	–
#HH423	pDM358_act15p:HistoneH1-miRFP670nano3	Fig. 9	same as #HH66	–	–
#HH424	pDM358_coaA:PHAkt-miRFP670nano3	Fig. 9	same as #HH261	–	–
#HH429	pDM304_D19p:MCS-miRFP670nano3	Fig. 9, Fig. 11, Fig. S3	same as #HH324	–	–
#HH104	pDM304_act15p:Halotag-MCS	Fig. 9	See "Expression vectors" sheet	–	–
#HH119	pDM326_act15p:HistoneH1-Halo	Fig. 9	same as #HH66	–	–
#HH137	pDM304_coaA:PHAkt-(GGS)-Halo	Fig. 9	(GGS)2-Halotag_Rev	ACTAGTGGTGGTTCAGGAGGTAGTGAAATCGGTACTGGCT	–
#HH465	pDM358_act15p:Dajumin-mScarlet-I	Fig. 10	Dajumin_fwd	AATAAAAATCAGATCTAAAAAatgaagaattttattctattag	–
			Dajumin_rev	CTGAACCACCACTAGTtgtggtgatttcatccaac	–
#HH500	pDM304_act15p:HistoneH1-miRFP670nano3	Fig. 10	same as #HH66	–	–
#HH504	pDM304_act15p:HistoneH1-miRFP670nano3_act15p:GcvH1(N99)-mTagBFP2	Fig. 10	pDM_NgoMIV_Foward	AAATGTCGAGGCCGGCCCACCCATGGTTTGAAAAT	–
			pDM_NgoMIV_Reverse	AACCGCCTCTGCCGGCATTTGAAAGGGCATCTGTTG	–
#HH571	pDM1501_PKBR1(N150)-mScarlet-I-2x	Fig. 10	same as #HH506	–	–
#HH497	pDM326_act15p:Golvesin-Achilles	Fig. 10	Golvesin_fwd	CAAAGATCTAAAAAAatgacatctgttaatgaac	–
			Golvesin_rev	GGTCTAGAttctggagattcagcaataac	–
#HH76	pDM304_act15p:Halo-Lifeact	Fig. S4	same as #HH74	–	–
#HH143	pDM304_act15p:Halo-Lifeact_coaAp:PHAkt-mTurquoise2	Fig. S4	same as #HH504	–	–
#HH391	pDM326_coaA:CRIBPakB-Achilles	Fig. S4	PakB_CRIB_Fwd	CAAAGATCTAAAAAATGTCAATTTTCACTAATAAGAAAAAG	–
			PakB_CRIB_Rev	ACTAGTTTGCATTTGTTTTTGCATTAATG	–
#HH380	pDM358_ecmAOp:mScarlet-I-(GGS)2-MCS	Fig. 11	same as #HH174	–	–
#HH246	pDM326_ecmBp:MCS-(GGS)2-Achilles	Fig. 11	ecmBp_Fwd	CAACTCGAGATCGATGATAAAAGCAGTG	–
			ecmBp_Rev	CAAAGATCTCATGATTGCAATTTTAATAAATAAATATTTG	–

## Sheet: References
*References:
[1] Veltman, Douwe M., Gunkut Akar, Leonard Bosgraaf, and Peter J. M. Van Haastert. 2009. “A New Set of Small, Extrachromosomal Expression Vectors for Dictyostelium Discoideum.” Plasmid 61(2):110–18.
[2] Veltman, Douwe M., Ineke Keizer-Gunnink, and Peter J. M. Va. Haastert. 2009. “An Extrachromosomal, Inducible Expression System for Dictyostelium Discoideum.” Plasmid 61(2):119–25.
[3] Paschke, Peggy, David A. Knecht, Augustinas Silale, David Traynor, Thomas D. Williams, Peter A. Thomason, Robert H. Insall, Jonathan R. Chubb, Robert R. Kay, and Douwe M. Veltman. 2018. “Rapid and Efficient Genetic Engineering of Both Wild Type and Axenic Strains of Dictyostelium Discoideum.” PLOS ONE 13(5):e0196809.
[4] Honda, Gen, Nen Saito, Taihei Fujimori, Hidenori Hashimura, Mitsuru J. Nakamura, Akihiko Nakajima, and Satoshi Sawai. 2021. “Microtopographical Guidance of Macropinocytic Signaling Patches.” Proceedings of the National Academy of Sciences of the United States of America 118(50):e2110281118.
[5] Fujimori, T., Nakajima, A., Shimada, N., & Sawai, S. (2019). Tissue self-organization based on collective cell migration by contact activation of locomotion and chemotaxis. Proceedings of the National Academy of Sciences, 116(10), 4291-4296.
