# Supplementary material for: Multi-color fluorescence live-cell imaging in Dictyostelium discoideum
Source: Cell Struct Funct. 2024 Dec 4;49(2):135–53. doi: 10.1247/csf.24065 (PMC11930779; doi:10.1247/csf.24065)
Supplement: Supplementary file 6 — Supplementary Materials [file csf_49_24065_6.zip › 49_24065_Supplementary_Data.txt]

Fluorescent protein sequence optimized for D. discoideum codon
>mTagBFP2
ATGGTTTCAAAGGGTGAAGAGCTTATCAAGGAGAATATGCACATGAAATTATATATGGAGGGAACTGTTGATAATCATCATTTTAAATGTACTTCAGAGGGAGAGGGTAAACCATACGAGGGTACTCAAACCATGAGAATCAAGGTTGTAGAGGGAGGACCTTTGCCATTCGCATTTGATATTTTGGCAACATCATTCTTATACGGATCTAAAACCTTCATTAACCACACACAAGGTATACCAGATTTCTTCAAACAATCTTTCCCAGAGGGTTTCACCTGGGAAAGAGTAACTACCTACGAAGATGGTGGAGTACTTACTGCAACACAAGATACAAGTTTACAAGATGGATGTTTGATATATAATGTTAAAATCCGTGGAGTTAACTTTACCTCAAATGGACCAGTTATGCAAAAGAAGACCCTTGGATGGGAGGCTTTTACAGAGACATTGTACCCAGCCGATGGAGGTTTGGAAGGAAGAAATGATATGGCCCTTAAATTAGTTGGAGGATCACACTTAATCGCAAATGCAAAGACCACTTATAGAAGTAAGAAACCAGCAAAGAACTTGAAGATGCCAGGAGTATACTATGTAGATTATCGTTTAGAAAGAATCAAAGAAGCAAACAACGAGACCTATGTAGAACAACATGAGGTAGCTGTTGCTCGTTACTGCGATTTACCTAGTAAACTTGGACACAAGTTGAAT
>mTurquoise2
ATGGTCTCTAAGGGAGAGGAGTTGTTCACAGGTGTTGTACCCATTCTTGTCGAACTTGATGGTGATGTTAATGGTCATAAATTTTCAGTTAGTGGCGAAGGAGAAGGTGACGCTACATATGGTAAGCTAACTCTTAAGTTCATTTGCACGACGGGCAAACTACCAGTTCCCTGGCCCACTTTGGTGACGACTTTGTCCTGGGGCGTCCAATGTTTTGCTAGGTATCCGGACCATATGAAACAGCATGATTTCTTCAAGTCAGCTATGCCTGAAGGTTATGTGCAAGAGAGAACTATTTTCTTTAAGGATGATGGAAATTATAAAACTCGTGCAGAAGTCAAGTTTGAAGGCGACACTCTCGTGAATAGAATCGAGTTAAAAGGCATAGACTTTAAAGAAGACGGTAATATATTAGGCCATAAACTAGAGTACAATTACTTCTCCGATAATGTTTATATCACAGCCGACAAGCAGAAGAATGGAATCAAGGCAAATTTTAAGATCAGACATAATATTGAGGATGGTGGAGTTCAATTGGCCGATCATTATCAACAGAACACACCAATTGGGGACGGCCCAGTTTTACTACCAGATAATCACTATTTATCCACCCAAAGTAAGTTGTCAAAAGACCCAAATGAGAAGAGAGATCATATGGTATTATTAGAATTTGTAACAGCAGCAGGGATAACCTTAGGTATGGACGAACTCTATAAA
>LSSmGFP
ATGGTTTCAAAAGGAGAAGAATTATTTACTGGAGTAGTTCCTATTTTGGTAGAATTAGATGGAGATGTTAATGGTCATAAATTTTCAGTAAGAGGAGAAGGTGAAGGTGATGCAACAAATGGTAAATTATCATTAAAACTTATCTCAACTACCGGCAAATTACCAGTTCCATGGCCAACATTAGTAACTACATTATCATATGGTCAAATGGTATTTGCACGTTATCCAGATAATATGAAACAACATGATTTCTTTAAGTCAGCCATGCCAGAAGGTTATGTACAAGAAAGAACTATAAGTTTTGAAGATGATGGTTATTATAAAACAAGAGCAGAAGTTAAATTTGAAGGTGATACTTTAGTTAATAGAATAGTTTTGAAAGGTATTGATTTTAAAGAGGATGGTAATATACTTGGTCATAATTTAGAATATAATTTCAATAGTCACAACGTCTACATTACTGCAGATAAACAAAAGAATGGTATTAAAGCTAATTTCAAAATTCGTCATAATGTCGAAGACGGTGGTGTTCAATTAGCTGATCATTATCAACAAAATACACCAATTGGTGATGGTCCAGTTTTATTACCAGATAATCATTATCTAAGTATTCAATCTAAATTGTCTAAAGATCCAAATGAGAAAAGAGATCATATGGTTTTAAAAGAAAGAGTTACAGCAGCTGGTATTACACATGATATGAATGAATTATATAAG
>Achilles
ATGGTTAGTAAGGGAGAAGAGTTATTTACTGGAGTAGTACCAATTTTAGTAGAGCTTGATGGTGATGTAAACGGTCATAAATTCAGTGTTCGTGGAGAAGGAGAAGGTGATGCAACTATCGGTAAATTAACCTTAAAATTAATCTGTACCACAGGTAAATTACCAGTACCATGGCCAACTTTAGTAACTACTTTAGGATACGGATTGGCCGTATTTGCAAGATATCCAGATCATATGAAACAACATGATTTCTTCAAATCAGCCATGCCTGAGGGATATGTACAAGAAAGAACTATCTTCTTCAAGGATGATGGTAACTATAAAACACGTGCTGAAGTTAAGTTTGAGGGAGATACTCTTGTAAACCGTATAGAACTTAAAGGATCTGGTTTTAAAGAAGATGGTAACATCTTGGGACATAAATTAGAGTACAACTTTAACTCACACAATGTATATATTACTGCTGATAAACAAAAGAATGGTATCAAAGCCAATTTCAAAATTCGTCACAATATAGAAGATGGTGGAGTTCAATTAGCAGATCACTATCAACAAAATACTCCAATAGGTGATGGACCAGTTTTGTTGCCAGATAACCACTACTTATCATATCAATCATTCTTATCAAAAGATCCAAACGAGAAGCGTGATCACATGGTATTATTGGAGTTCGTAACAGCTGCCGGTATAACATTAGGAATGGATGAACTTTATAAG
>mScarlet-I
ATGGTTTCAAAGGGTGAGGCAGTTATTAAGGAGTTTATGCGTTTTAAGGTACACATGGAAGGTAGTATGAATGGTCACGAGTTTGAGATTGAAGGTGAAGGTGAAGGTCGTCCTTACGAGGGTACACAAACTGCTAAGTTAAAAGTTACAAAAGGTGGACCATTACCATTCAGTTGGGATATATTAAGTCCACAATTCATGTATGGATCTCGTGCATTCATCAAACACCCTGCCGATATACCAGATTATTATAAACAATCTTTTCCAGAGGGATTTAAATGGGAAAGAGTAATGAACTTCGAGGATGGTGGTGCTGTAACTGTAACTCAAGATACTTCATTGGAAGATGGAACCTTAATTTATAAAGTTAAATTAAGAGGAACTAACTTTCCTCCAGATGGTCCAGTAATGCAAAAGAAAACAATGGGTTGGGAAGCATCTACTGAGAGATTATACCCTGAAGATGGAGTTTTGAAGGGAGATATTAAGATGGCATTAAGACTTAAGGATGGAGGTAGATACTTGGCAGATTTTAAAACCACCTATAAGGCAAAGAAGCCAGTACAAATGCCAGGTGCTTATAATGTAGATAGAAAGTTGGATATTACTTCACACAATGAAGATTATACCGTAGTTGAACAATATGAACGTTCAGAGGGTCGTCATTCAACAGGTGGTATGGATGAATTGTATAAG
>miRFP670nano3
ATGGCAAACTTGGATAAGATGTTAAATACTACAGTAACCGAGGTTCGTAAGTTCTTGCAAGCTGATAGAGTTTGTGTATTTAAATTTGAAGAGGATTACAGTGGAACAGTTTCACATGAAGCAGTAGATGATAGATGGATTTCTATATTGAAAACTCAAGTTCAAGATCGTTATTTTATGGAAACCCGTGGAGAAGAATACGTTCATGGTCGTTATCAAGCAATAGCTGATATATATACAGCAAATCTTGTAGAATGCTATCGTGATCTTCTTATTGAATTCCAAGTTCGTGCAATTTTAGCTGTACCTATCTTACAAGGAAAGAAACTTTGGGGTCTTTTGGTAGCTCATCAATTGGCCGGACCTCGTGAATGGCAAACCTGGGAGATTGATTTCTTAAAACAACAAGCTGTAGTAATGGGAATTGCAATTCAACAAAGT
